# Supplementary material for: Generic Reporter Sets for Colorimetric Multiplex dPCR Demonstrated with 6-Plex SNP Quantification Panels
Source: Int J Mol Sci. 2024 Aug 17;25(16):8968. doi: 10.3390/ijms25168968 (PMC11355019; doi:10.3390/ijms25168968)
Supplement: Supplementary file 1 [file ijms-25-08968-s001.zip]

Archive with 1 entries (1 files):
- ijms-3083521-supplementary.pdf
